# Supplementary material for: Anti-Photoaging Effect of Phaseolus angularis L. Extract on UVB-Exposed HaCaT Keratinocytes and Possibilities as Cosmetic Materials
Source: Molecules. 2023 Feb 1;28(3):1407. doi: 10.3390/molecules28031407 (PMC9919029; doi:10.3390/molecules28031407)
Supplement: Supplementary file 1 [file molecules-28-01407-s001.zip]

Archive with 1 entries (1 files):
- molecules-2145354-supplementary.pdf
